# Supplementary material for: Depressive Symptoms and Control of Emotions among Polish Women with Polycystic Ovary Syndrome
Source: Int J Environ Res Public Health. 2022 Dec 15;19(24):16871. doi: 10.3390/ijerph192416871 (PMC9779637; doi:10.3390/ijerph192416871)
Supplement: Supplementary file 1 [file ijerph-19-16871-s001.zip]

Archive with 1 entries (1 files):
- ijerph-2052182-supplementary.pdf
